# Supplementary material for: Depth-of-Focus Correction in Single-Molecule Data Allows Analysis of 3D Diffusion of the Glucocorticoid Receptor in the Nucleus
Source: PLoS One. 2015 Nov 10;10(11):e0141080. doi: 10.1371/journal.pone.0141080 (PMC4640500; doi:10.1371/journal.pone.0141080)
Supplement: S1 Fig Data — The original imaging data can be obtained from the corresponding author on request. (ZIP) [file pone.0141080.s001.zip]

Archive with 12 entries (11 files):
- figure1.fig
- __MACOSX/
- __MACOSX/._figure1.fig
- figure3.fig
- __MACOSX/._figure3.fig
- figure4.fig
- __MACOSX/._figure4.fig
- Figure5A.fig
- Figure5B.fig
- Figure5D.fig
- figure6.fig
- __MACOSX/._figure6.fig
